# Supplementary material for: Evaluation of Crohn’s Disease Small-Bowel Mucosal Healing Using Capsule Endoscopy and Usefulness of Leucine-Rich α2-Glycoprotein
Source: Diagnostics (Basel). 2023 Feb 8;13(4):626. doi: 10.3390/diagnostics13040626 (PMC9955912; doi:10.3390/diagnostics13040626)
Supplement: Supplementary file 1 [file diagnostics-13-00626-s001.zip]

Archive with 1 entries (1 files):
- diagnostics-2126901-supplementary.pdf
